# Supplementary material for: ﻿Aristolochiazhuhaiensis, a self-supporting new species of Aristolochiaceae from Guangdong, China and notes on Aristolochiathwaitesii
Source: PhytoKeys. 2025 Mar 21;254:61–76. doi: 10.3897/phytokeys.254.139616 (PMC11953732; doi:10.3897/phytokeys.254.139616)
Supplement: XML Treatment for Aristolochia zhuhaiensis [file phytokeys.254.139616-treatment1.xml]

<!DOCTYPE tp:taxon-treatment
  PUBLIC "-//TaxonX//DTD Taxonomic Treatment Publishing DTD v0 20100105//EN" "tax-treatment-NSO.dtd">
<tp:taxon-treatment xmlns:tp="http://www.plazi.org/taxpub"><tp:treatment-meta><kwd-group><label>Taxon classification</label><kwd>
              <named-content content-type="kingdom">Plantae</named-content>
            </kwd><kwd>
              <named-content content-type="order">Piperales</named-content>
            </kwd><kwd>
              <named-content content-type="family">Aristolochiaceae</named-content>
            </kwd></kwd-group><mixed-citation publication-type="journal"><person-group><name><surname>Wang</surname><given-names>Yi-Fan</given-names></name><name><surname>Guo</surname><given-names>Zi-Rui</given-names></name><name><surname>Landrein</surname><given-names>Sven</given-names></name><name><surname>Onyenedum</surname><given-names>Joyce G.</given-names></name><name><surname>Liao</surname><given-names>Shuai</given-names></name></person-group><article-title>﻿<italic><tp:taxon-name><tp:taxon-name-part taxon-name-part-type="genus" reg="Aristolochia">Aristolochia</tp:taxon-name-part><tp:taxon-name-part taxon-name-part-type="species" reg="zhuhaiensis">zhuhaiensis</tp:taxon-name-part></tp:taxon-name></italic>, a self-supporting new species of <tp:taxon-name><tp:taxon-name-part taxon-name-part-type="family">Aristolochiaceae</tp:taxon-name-part></tp:taxon-name> from Guangdong, China and notes on <italic><tp:taxon-name><tp:taxon-name-part taxon-name-part-type="genus" reg="Aristolochia">Aristolochia</tp:taxon-name-part><tp:taxon-name-part taxon-name-part-type="species" reg="thwaitesii">thwaitesii</tp:taxon-name-part></tp:taxon-name></italic></article-title><source>PhytoKeys</source><day>21</day><month>03</month><year>2025</year><volume>254</volume><fpage>61</fpage><lpage>76</lpage><pub-id pub-id-type="doi">10.3897/phytokeys.254.139616</pub-id></mixed-citation></tp:treatment-meta><tp:nomenclature><label>﻿</label><tp:taxon-name>
            <object-id xmlns:xlink="http://www.w3.org/1999/xlink" content-type="arpha" xlink:type="simple">BF4BE464-83E3-56B3-B69C-43EE657BCD93</object-id>
            <tp:taxon-name-part taxon-name-part-type="genus" reg="Aristolochia">Aristolochia</tp:taxon-name-part>
            <tp:taxon-name-part taxon-name-part-type="species" reg="zhuhaiensis">zhuhaiensis</tp:taxon-name-part>
            <object-id xmlns:xlink="http://www.w3.org/1999/xlink" content-type="ipni" xlink:type="simple">urn:lsid:ipni.org:names:77358999-1</object-id>
          </tp:taxon-name><tp:taxon-authority>Y.Fan Wang &amp; Z.R. Guo</tp:taxon-authority><tp:taxon-status xmlns:xlink="http://www.w3.org/1999/xlink" xlink:type="simple">sp. nov.</tp:taxon-status><xref ref-type="fig" rid="F1">Figs 1</xref><xref ref-type="fig" rid="F2">, 2</xref><xref ref-type="fig" rid="F3">, 3</xref></tp:nomenclature><tp:treatment-sec sec-type="material" id="SECID0EMCAE"><title>Type.</title><p>China. • Guangdong Province: Zhuhai City, Doumen District, under forest in coastal hills, elevation 90 m, 16 Feb 2024, Y.Fan Wang &amp; Z.R. Guo <italic>yw00036</italic> (holotype: IBSC1041409!; isotypes: IBSC1041410!, IBSC1041411!).</p></tp:treatment-sec><tp:treatment-sec sec-type="diagnosis" id="SECID0EUCAE"><title>Diagnosis.</title><p><italic><tp:taxon-name><tp:taxon-name-part taxon-name-part-type="genus" reg="Aristolochia">Aristolochia</tp:taxon-name-part><tp:taxon-name-part taxon-name-part-type="species" reg="zhuhaiensis">zhuhaiensis</tp:taxon-name-part></tp:taxon-name></italic> shares morphological similarities with <italic><tp:taxon-name><tp:taxon-name-part taxon-name-part-type="genus" reg="Aristolochia">A.</tp:taxon-name-part><tp:taxon-name-part taxon-name-part-type="species" reg="thwaitesii">thwaitesii</tp:taxon-name-part></tp:taxon-name></italic>, both of which are distributed in neighboring regions and represent the only two known self-supporting, non-twining <tp:taxon-name><tp:taxon-name-part taxon-name-part-type="genus" reg="Aristolochia">Aristolochia</tp:taxon-name-part><tp:taxon-name-part taxon-name-part-type="infraspecific-rank">subg.</tp:taxon-name-part><tp:taxon-name-part taxon-name-part-type="subgenus" reg="Siphisia">Siphisia</tp:taxon-name-part></tp:taxon-name> species in Asia. In terms of vegetative characteristics, these two congeners are highly similar; however, they can be readily distinguished by their markedly different floral morphologies. <italic><tp:taxon-name><tp:taxon-name-part taxon-name-part-type="genus" reg="Aristolochia">Aristolochia</tp:taxon-name-part><tp:taxon-name-part taxon-name-part-type="species" reg="zhuhaiensis">zhuhaiensis</tp:taxon-name-part></tp:taxon-name></italic> is characterized by a campaniform-infundibuliform calyx limb densely covered with porcelain-white granular pustules. It also features a conspicuous platform-shaped area beneath the perianth throat, which is white, glabrous, waxy, and slightly elevated upward. In contrast, <italic><tp:taxon-name><tp:taxon-name-part taxon-name-part-type="genus" reg="Aristolochia">A.</tp:taxon-name-part><tp:taxon-name-part taxon-name-part-type="species" reg="thwaitesii">thwaitesii</tp:taxon-name-part></tp:taxon-name></italic> possesses an elongated, concave tubular calyx limb with an adaxial surface that transitions from purple to pale yellow or white towards the apex. This species is entirely covered with recurved fleshy prickles and lacks the distinctive platform structure found in the calyx of <italic><tp:taxon-name><tp:taxon-name-part taxon-name-part-type="genus" reg="Aristolochia">A.</tp:taxon-name-part><tp:taxon-name-part taxon-name-part-type="species" reg="zhuhaiensis">zhuhaiensis</tp:taxon-name-part></tp:taxon-name></italic>. Detailed morphological comparisons between the new species and <italic><tp:taxon-name><tp:taxon-name-part taxon-name-part-type="genus" reg="Aristolochia">A.</tp:taxon-name-part><tp:taxon-name-part taxon-name-part-type="species" reg="thwaitesii">thwaitesii</tp:taxon-name-part></tp:taxon-name></italic> are shown in Figs <xref ref-type="fig" rid="F4">4</xref>, <xref ref-type="fig" rid="F5">5</xref> and Table <xref ref-type="table" rid="T1">1</xref>.</p><fig id="F1" position="float" orientation="portrait"><object-id xmlns:xlink="http://www.w3.org/1999/xlink" content-type="doi" xlink:type="simple">10.3897/phytokeys.254.139616.figure1</object-id><object-id xmlns:xlink="http://www.w3.org/1999/xlink" content-type="arpha" xlink:type="simple">3086208F-9122-537F-876D-CCCEFFADE698</object-id><label>Figure 1.</label><caption><p>Illustration of <italic><tp:taxon-name><tp:taxon-name-part taxon-name-part-type="genus" reg="Aristolochia">Aristolochia</tp:taxon-name-part><tp:taxon-name-part taxon-name-part-type="species" reg="zhuhaiensis">zhuhaiensis</tp:taxon-name-part></tp:taxon-name></italic><bold>A</bold> habit in situ <bold>B</bold> inflorescence in early development <bold>C</bold> inflorescence <bold>D</bold> lateral view of the flower <bold>E</bold> longitudinal section of the flower <bold>F</bold> front view of the bud <bold>G</bold>, <bold>H</bold> front view of the flower, showing the adaxial side of the calyx limb covered with porcelain-white granular pustules <bold>I</bold>–<bold>J</bold> gynostemium, from female stage (<bold>I</bold>) to male stage (<bold>J</bold>) <bold>K</bold> leaves (adaxial), <bold>L</bold>. Leaves (abaxial). Images <bold>B</bold>–<bold>E</bold>, <bold>I</bold> were provided by Mr. Yiwen Jiang.</p></caption><graphic xmlns:xlink="http://www.w3.org/1999/xlink" xlink:href="phytokeys-254-061_article-139616__-g001.jpg" position="float" orientation="portrait" xlink:type="simple" id="oo_1287981.jpg"><uri content-type="original_file" xlink:type="simple">https://binary.pensoft.net/fig/1287981</uri></graphic></fig><fig id="F2" position="float" orientation="portrait"><object-id xmlns:xlink="http://www.w3.org/1999/xlink" content-type="doi" xlink:type="simple">10.3897/phytokeys.254.139616.figure2</object-id><object-id xmlns:xlink="http://www.w3.org/1999/xlink" content-type="arpha" xlink:type="simple">8C0F4D2C-9075-5CF8-97B4-301C001BA4A8</object-id><label>Figure 2.</label><caption><p>Line drawing of <italic><tp:taxon-name><tp:taxon-name-part taxon-name-part-type="genus" reg="Aristolochia">Aristolochia</tp:taxon-name-part><tp:taxon-name-part taxon-name-part-type="species" reg="zhuhaiensis">zhuhaiensis</tp:taxon-name-part></tp:taxon-name></italic> by Ms. Yushan Cai <bold>A</bold> habit, showing a subshrubby growth form with basal inflorescences <bold>B</bold> roots fusiform or globose <bold>C</bold>, <bold>D</bold> front and lateral view of the flower <bold>E</bold> bud <bold>F</bold> bud sprouts in early development <bold>G</bold>, <bold>H</bold> gynostemium <bold>I</bold> adaxial side of the leaf <bold>J</bold> abaxial view of the leaf, pinnate venation.</p></caption><graphic xmlns:xlink="http://www.w3.org/1999/xlink" xlink:href="phytokeys-254-061_article-139616__-g002.jpg" position="float" orientation="portrait" xlink:type="simple" id="oo_1287982.jpg"><uri content-type="original_file" xlink:type="simple">https://binary.pensoft.net/fig/1287982</uri></graphic></fig><fig id="F3" position="float" orientation="portrait"><object-id xmlns:xlink="http://www.w3.org/1999/xlink" content-type="doi" xlink:type="simple">10.3897/phytokeys.254.139616.figure3</object-id><object-id xmlns:xlink="http://www.w3.org/1999/xlink" content-type="arpha" xlink:type="simple">CC0A6927-3C52-50B2-A34E-B3303D9B40CD</object-id><label>Figure 3.</label><caption><p>Holotype of <italic><tp:taxon-name><tp:taxon-name-part taxon-name-part-type="genus" reg="Aristolochia">Aristolochia</tp:taxon-name-part><tp:taxon-name-part taxon-name-part-type="species" reg="zhuhaiensis">zhuhaiensis</tp:taxon-name-part></tp:taxon-name></italic> Y.Fan Wang &amp; Z.R. Guo (<named-content xmlns:xlink="http://www.w3.org/1999/xlink" content-type="dwc:institutional_code" xlink:title="Herbarium of the South China Botanical Garden" xlink:href="http://grbio.org/institution/south-china-botanical-garden" xlink:type="simple">IBSC</named-content> 1041409).</p></caption><graphic xmlns:xlink="http://www.w3.org/1999/xlink" xlink:href="phytokeys-254-061_article-139616__-g003.jpg" position="float" orientation="portrait" xlink:type="simple" id="oo_1287983.jpg"><uri content-type="original_file" xlink:type="simple">https://binary.pensoft.net/fig/1287983</uri></graphic></fig><fig id="F4" position="float" orientation="portrait"><object-id xmlns:xlink="http://www.w3.org/1999/xlink" content-type="doi" xlink:type="simple">10.3897/phytokeys.254.139616.figure4</object-id><object-id xmlns:xlink="http://www.w3.org/1999/xlink" content-type="arpha" xlink:type="simple">B5572B82-3E46-56E0-B0D7-63C7D20DC123</object-id><label>Figure 4.</label><caption><p>Comparison of the floral morphology of <italic><tp:taxon-name><tp:taxon-name-part taxon-name-part-type="genus" reg="Aristolochia">Aristolochia</tp:taxon-name-part><tp:taxon-name-part taxon-name-part-type="species" reg="zhuhaiensis">zhuhaiensis</tp:taxon-name-part></tp:taxon-name></italic> and <italic><tp:taxon-name><tp:taxon-name-part taxon-name-part-type="genus" reg="Aristolochia">A.</tp:taxon-name-part><tp:taxon-name-part taxon-name-part-type="species" reg="thwaitesii">thwaitesii</tp:taxon-name-part></tp:taxon-name></italic><bold>A</bold>–<bold>D</bold><italic><tp:taxon-name><tp:taxon-name-part taxon-name-part-type="genus" reg="Aristolochia">A.</tp:taxon-name-part><tp:taxon-name-part taxon-name-part-type="species" reg="zhuhaiensis">zhuhaiensis</tp:taxon-name-part></tp:taxon-name></italic><bold>A</bold> front view of the flower <bold>B</bold> longitudinal section of the flower <bold>C</bold> porcelain-white granular pustules on adaxial calyx limb <bold>D</bold> gynostemium, stigma apex slightly hooked inward <bold>E–H</bold><italic><tp:taxon-name><tp:taxon-name-part taxon-name-part-type="genus" reg="Aristolochia">A.</tp:taxon-name-part><tp:taxon-name-part taxon-name-part-type="species" reg="thwaitesii">thwaitesii</tp:taxon-name-part></tp:taxon-name></italic><bold>E</bold> front view of the flower <bold>F</bold> longitudinal section of the flower <bold>G</bold> recurved purple fleshy prickles on adaxial calyx limb <bold>H</bold> gynostemium with stigma apex not curved.</p></caption><graphic xmlns:xlink="http://www.w3.org/1999/xlink" xlink:href="phytokeys-254-061_article-139616__-g004.jpg" position="float" orientation="portrait" xlink:type="simple" id="oo_1287984.jpg"><uri content-type="original_file" xlink:type="simple">https://binary.pensoft.net/fig/1287984</uri></graphic></fig><fig id="F5" position="float" orientation="portrait"><object-id xmlns:xlink="http://www.w3.org/1999/xlink" content-type="doi" xlink:type="simple">10.3897/phytokeys.254.139616.figure5</object-id><object-id xmlns:xlink="http://www.w3.org/1999/xlink" content-type="arpha" xlink:type="simple">5D97DBE1-5FAD-5324-A1A6-D40DB4CBBFDD</object-id><label>Figure 5.</label><caption><p>Comparison of the vegetative morphology of <italic><tp:taxon-name><tp:taxon-name-part taxon-name-part-type="genus" reg="Aristolochia">Aristolochia</tp:taxon-name-part><tp:taxon-name-part taxon-name-part-type="species" reg="zhuhaiensis">zhuhaiensis</tp:taxon-name-part></tp:taxon-name></italic> and <italic><tp:taxon-name><tp:taxon-name-part taxon-name-part-type="genus" reg="Aristolochia">A.</tp:taxon-name-part><tp:taxon-name-part taxon-name-part-type="species" reg="thwaitesii">thwaitesii</tp:taxon-name-part></tp:taxon-name></italic><bold>A</bold>–<bold>C</bold><italic><tp:taxon-name><tp:taxon-name-part taxon-name-part-type="genus" reg="Aristolochia">A.</tp:taxon-name-part><tp:taxon-name-part taxon-name-part-type="species" reg="thwaitesii">thwaitesii</tp:taxon-name-part></tp:taxon-name></italic><bold>A</bold> adaxial (bottom right) and abaxial (top left) side of the leaf <bold>B</bold> petiole and stem <bold>C</bold> habit in situ <bold>D</bold>–<bold>F</bold><italic><tp:taxon-name><tp:taxon-name-part taxon-name-part-type="genus" reg="Aristolochia">A.</tp:taxon-name-part><tp:taxon-name-part taxon-name-part-type="species" reg="zhuhaiensis">zhuhaiensis</tp:taxon-name-part></tp:taxon-name></italic><bold>D</bold> adaxial (top left) and abaxial (bottom right) side of the leaf <bold>E</bold> petiole, nodes and stem <bold>F</bold> habit in situ.</p></caption><graphic xmlns:xlink="http://www.w3.org/1999/xlink" xlink:href="phytokeys-254-061_article-139616__-g005.jpg" position="float" orientation="portrait" xlink:type="simple" id="oo_1287985.jpg"><uri content-type="original_file" xlink:type="simple">https://binary.pensoft.net/fig/1287985</uri></graphic></fig><table-wrap id="T1" position="float" orientation="portrait"><label>Table 1.</label><caption><p>Morphological comparison and distribution range of <italic><tp:taxon-name><tp:taxon-name-part taxon-name-part-type="genus" reg="Aristolochia">Aristolochia</tp:taxon-name-part><tp:taxon-name-part taxon-name-part-type="species" reg="zhuhaiensis">zhuhaiensis</tp:taxon-name-part></tp:taxon-name></italic> and <italic><tp:taxon-name><tp:taxon-name-part taxon-name-part-type="genus" reg="Aristolochia">A.</tp:taxon-name-part><tp:taxon-name-part taxon-name-part-type="species" reg="thwaitesii">thwaitesii</tp:taxon-name-part></tp:taxon-name></italic>.</p></caption><table id="TID0E54AG" rules="all"><tbody><tr><th rowspan="1" colspan="1">Characters</th><th rowspan="1" colspan="1">
                    <italic>
                      <tp:taxon-name><tp:taxon-name-part taxon-name-part-type="genus" reg="Aristolochia">Aristolochia</tp:taxon-name-part><tp:taxon-name-part taxon-name-part-type="species" reg="zhuhaiensis">zhuhaiensis</tp:taxon-name-part></tp:taxon-name>
                    </italic>
                  </th><th rowspan="1" colspan="1">
                    <italic>
                      <tp:taxon-name><tp:taxon-name-part taxon-name-part-type="genus" reg="Aristolochia">Aristolochia</tp:taxon-name-part><tp:taxon-name-part taxon-name-part-type="species" reg="thwaitesii">thwaitesii</tp:taxon-name-part></tp:taxon-name>
                    </italic>
                  </th></tr><tr><td rowspan="1" colspan="1">
                    <bold>Distribution</bold>
                  </td><td rowspan="1" colspan="1">Zhuhai, Guangdong, China</td><td rowspan="1" colspan="1">Hong Kong SAR, China</td></tr><tr><td rowspan="1" colspan="1">
                    <bold>Habit</bold>
                  </td><td rowspan="1" colspan="1">Erect subshrub</td><td rowspan="1" colspan="1">Erect subshrub</td></tr><tr><td rowspan="1" colspan="3">
                    <bold>Leaf</bold>
                  </td></tr><tr><td rowspan="1" colspan="1">
                    <bold>shape</bold>
                  </td><td rowspan="1" colspan="1">Spathulate, narrowly oblanceolate, or lanceolate, with an apex acute to acuminate</td><td rowspan="1" colspan="1">Spathulate, narrowly oblanceolate, or oblong-oblanceolate, with an apex acuminate to obtuse</td></tr><tr><td rowspan="1" colspan="1">
                    <bold>size</bold>
                  </td><td rowspan="1" colspan="1">12–16 × 2–2.5 cm</td><td rowspan="1" colspan="1">10–15 × 2.5–3 cm</td></tr><tr><td rowspan="1" colspan="1">
                    <bold>pubescence (adaxial side)</bold>
                  </td><td rowspan="1" colspan="1">Almost glabrous to subglabrous adaxially, densely brown-villous abaxially</td><td rowspan="1" colspan="1">Subglabrous adaxially, densely brown-villous abaxially</td></tr><tr><td rowspan="1" colspan="1">
                    <bold>venation</bold>
                  </td><td rowspan="1" colspan="1">Pinnate, 10–12 secondary veins each side</td><td rowspan="1" colspan="1">Pinnate, 10–12 secondary veins each side</td></tr><tr><td rowspan="1" colspan="3">
                    <bold>Inflorescence</bold>
                  </td></tr><tr><td rowspan="1" colspan="1">
                    <bold>inflorescence</bold>
                  </td><td rowspan="1" colspan="1">Basal inflorescence; flowers in dense fascicles; fascicles with variable flower count</td><td rowspan="1" colspan="1">Basal inflorescence; flowers in dense fascicles; fascicles with variable flower count</td></tr><tr><td rowspan="1" colspan="1">
                    <bold>flower count</bold>
                  </td><td rowspan="1" colspan="1">Solitary to 20 flowers</td><td rowspan="1" colspan="1">Solitary to 30–40 flowers</td></tr><tr><td rowspan="1" colspan="3">
                    <bold>Perianth</bold>
                  </td></tr><tr><td rowspan="1" colspan="1">
                    <bold>calyx utricle (adaxial side)</bold>
                  </td><td rowspan="1" colspan="1">Campanulate, 0.9–1.2 × 0.8–1.0 cm; dark purplish, arachnoid white villous</td><td rowspan="1" colspan="1">Cylindric to spherical, 0.8–1.0 × 0.6–0.8 cm; dark purplish, arachnoid white villous</td></tr><tr><td rowspan="1" colspan="1">
                    <bold>calyx tube (adaxial side, U–G–T: utricle to geniculation to throat)</bold>
                  </td><td rowspan="1" colspan="1">U–G: 2.5–3.5 cm, light purplish with dark veins, subglabrous; G–T: 2.5–3.0 cm, dark purple, glabrous, velvety</td><td rowspan="1" colspan="1">U–G: 1.8–2.8 cm, purplish with white patches, subglabrous, slightly ridged with veins; G–T: 2.0–2.5 cm, dark purple to almost black, glabrous, velvety</td></tr><tr><td rowspan="1" colspan="1">
                    <bold>calyx limb (adaxial side)</bold>
                  </td><td rowspan="1" colspan="1">Calyx limb 3.0–4.0 cm long, 4.5–5.5 cm in diameter, flaring to campaniform-infundibuliform; densely covered with porcelain-white granular pustules; beneath the throat forms a glabrous and unarmed raised platform</td><td rowspan="1" colspan="1">Calyx limb elongate to concave tubular shape, 3.5–4.0 cm long, 2.0–2.5 cm in diameter; fully covered with recurved fleshy prickles; Calyx margin white to pale yellow, 3 dentate; dark purple inside tubular calyx limb without any platform-like Structure</td></tr><tr><td rowspan="1" colspan="1">
                    <bold>calyx throat</bold>
                  </td><td rowspan="1" colspan="1">Throat ca. 6–9 mm in diameter; purple, cordate-shaped</td><td rowspan="1" colspan="1">Throat ca. 5–8 mm in diameter, purple to black; elliptic-shaped</td></tr><tr><td rowspan="1" colspan="1">
                    <bold>Gynostemium</bold>
                  </td><td rowspan="1" colspan="1">Lobe apex hooked inward</td><td rowspan="1" colspan="1">Lobe apex obtuse</td></tr></tbody></table></table-wrap></tp:treatment-sec><tp:treatment-sec sec-type="description" id="SECID0EXWAE"><title>Description.</title><p>Erect subshrub. Roots fusiform or globose. Stems terete, densely rusty villous, becoming glabrous when lignified. Leaf blades spathulate, narrowly oblanceolate, or lanceolate, with an apex acute to acuminate, 12–16 × 3–3.5 cm. Almost glabrous to subglabrous adaxially, densely brown-villous abaxially. Venation pinnate, with 10–12 secondary veins on each side, leaves papery; petiole approximately 0.6–1.0 cm long, densely rusty villous. Basal inflorescence, fasciculate; flower count varies significantly depending on plant nutrient status, ranging from solitary to up to 20. Pedicels approximately 1–1.2 cm long, initially erect, then pendulous, densely rusty villous. Bracteole 1, lanceolate, 1–2 × 0.4–0.5 mm, densely rusty villous on both sides, sessile. Perianth zygomorphic, densely covered with grey indumentum abaxially, campanulate, 0.9–1.2 × 0.8–1.0 cm; dark purplish, arachnoid white villous. Calyx tube geniculately curved, yellowish to brownish abaxially; utricle to geniculation: 2.5–3.5 cm, light purplish with dark veins, subglabrous adaxially; geniculation to throat: 2.5–3.0 cm, dark purple, glabrous, velvety adaxially. Calyx limb 3.0–4.0 cm long, 4.5–5.5 cm in diameter, flaring to campaniform-infundibuliform, densely covered with porcelain-white granular pustules; beneath the throat forms a glabrous and flat area that lies on the soil, waxy; abaxial side of calyx limb brownish to yellowish, villous with ridged veins. Apex of the calyx limb 3-dentate; when the flower is near withering, the calyx apex rolls outward. Throat approximately 6–9 mm in diameter, purple, cordate-shaped. Stamens 6 in one series, fully adnate in 3 pairs to the style column to form a gynostemium, opposite the stigma lobes; anthers oblong, approximately 2.0–3.0 mm long, extrorse. Gynostemium approximately 4.5–5 mm long, 4–5 mm in diameter, fleshy; lobes 3, hooked inward at the apex; margin crenate-rugose. Ovary inferior, cylindric, 6–8 mm long, 3–4 mm in diameter, densely rusty villous abaxially.</p></tp:treatment-sec><tp:treatment-sec sec-type="distribution" id="SECID0E3WAE"><title>Distribution and habitat.</title><p>The new species has been discovered exclusively in Zhuhai City, Guangdong Province, China (Fig. <xref ref-type="fig" rid="F6">6</xref>). It is typically found near creeks within forests on coastal hill slopes, at elevations ranging from 50 to 100 meters. To date, three populations have been identified, all situated in the southern region of Zhuhai City: two within Doumen District and one in Jinwan District, each in proximity to the coastal areas. This species commonly occurs near water sources such as creeks and mountain streams, usually thriving under dense canopy cover. Associated species typically include <italic><tp:taxon-name><tp:taxon-name-part taxon-name-part-type="genus" reg="Nepenthes">Nepenthes</tp:taxon-name-part><tp:taxon-name-part taxon-name-part-type="species" reg="mirabilis">mirabilis</tp:taxon-name-part></tp:taxon-name></italic> (Lour.) Druce, <italic><tp:taxon-name><tp:taxon-name-part taxon-name-part-type="genus" reg="Drosera">Drosera</tp:taxon-name-part><tp:taxon-name-part taxon-name-part-type="species" reg="spatulata">spatulata</tp:taxon-name-part></tp:taxon-name></italic> Labill., <italic><tp:taxon-name><tp:taxon-name-part taxon-name-part-type="genus" reg="Strophanthus">Strophanthus</tp:taxon-name-part><tp:taxon-name-part taxon-name-part-type="species" reg="divaricatus">divaricatus</tp:taxon-name-part></tp:taxon-name></italic> (Lour.) Hook. &amp; Arn., <italic><tp:taxon-name><tp:taxon-name-part taxon-name-part-type="genus" reg="Pteris">Pteris</tp:taxon-name-part><tp:taxon-name-part taxon-name-part-type="species" reg="vittata">vittata</tp:taxon-name-part></tp:taxon-name></italic> L., and <italic><tp:taxon-name><tp:taxon-name-part taxon-name-part-type="genus" reg="Rhodomyrtus">Rhodomyrtus</tp:taxon-name-part><tp:taxon-name-part taxon-name-part-type="species" reg="tomentosa">tomentosa</tp:taxon-name-part></tp:taxon-name></italic> (Aiton) Hassk.</p><fig id="F6" position="float" orientation="portrait"><object-id xmlns:xlink="http://www.w3.org/1999/xlink" content-type="doi" xlink:type="simple">10.3897/phytokeys.254.139616.figure6</object-id><object-id xmlns:xlink="http://www.w3.org/1999/xlink" content-type="arpha" xlink:type="simple">43FAE764-E5DA-57CA-8AE7-A168F3455D10</object-id><label>Figure 6.</label><caption><p>Distribution map of <italic><tp:taxon-name><tp:taxon-name-part taxon-name-part-type="genus" reg="Aristolochia">Aristolochia</tp:taxon-name-part><tp:taxon-name-part taxon-name-part-type="species" reg="zhuhaiensis">zhuhaiensis</tp:taxon-name-part></tp:taxon-name></italic> Y.Fan Wang &amp; Z.R. Guo, sp. nov., highlighting its geographically close yet isolated distribution, with <italic><tp:taxon-name><tp:taxon-name-part taxon-name-part-type="genus" reg="Aristolochia">A.</tp:taxon-name-part><tp:taxon-name-part taxon-name-part-type="species" reg="thwaitesii">thwaitesii</tp:taxon-name-part></tp:taxon-name></italic> primarily found in Hong Kong SAR and <italic><tp:taxon-name><tp:taxon-name-part taxon-name-part-type="genus" reg="Aristolochia">A.</tp:taxon-name-part><tp:taxon-name-part taxon-name-part-type="species" reg="zhuhaiensis">zhuhaiensis</tp:taxon-name-part></tp:taxon-name></italic> observed in Zhuhai City.</p></caption><graphic xmlns:xlink="http://www.w3.org/1999/xlink" xlink:href="phytokeys-254-061_article-139616__-g006.jpg" position="float" orientation="portrait" xlink:type="simple" id="oo_1287986.jpg"><uri content-type="original_file" xlink:type="simple">https://binary.pensoft.net/fig/1287986</uri></graphic></fig></tp:treatment-sec><tp:treatment-sec sec-type="phenology" id="SECID0EL1AE"><title>Phenology.</title><p>Flowering from January to early March, fruit or seed not seen.</p></tp:treatment-sec><tp:treatment-sec sec-type="etymology" id="SECID0EQ1AE"><title>Etymology.</title><p>The epithet ‘<italic>zhuhaiensis</italic>’ refers to the type locality (Zhuhai City), where the new species has been discovered. Given Zhuhai’s status as a highly populated and urbanized city, the discovery of a new species is both a rare and welcome occurrence.</p></tp:treatment-sec><tp:treatment-sec sec-type="Vernacular name" id="SECID0EA2AE"><title>Vernacular name.</title><p>During our initial encounter with this new species, local cultivators referred to it by the Cantonese vernacular name “shí qín qú” (石蠄蟝), indicating that the root, harvested for medicinal purposes, has a surface texture so coarse it resembles a toad’s skin. Interestingly, as our survey extended further, we discovered that the Hakka people refer to the species as “shù zǎi lián” (树仔莲), which translates literally to “shrubby herb medicine.” These two distinct ethnic groups each have their own vernacular name for the same species. For clarity and consistency in scientific communication with the broader public, we propose the Chinese name “zhū hǎi guān mù tōng” (珠海关木通), reflecting the literal meaning of its epithet and its geographical origin.</p></tp:treatment-sec><tp:treatment-sec sec-type="conservation status" id="SECID0EF2AE"><title>Conservation status.</title><p>Since we first discovered and recognized it as a new species, we have conducted more than five extensive field trips covering the coastal mountain hills, including all major coastal cities within the Greater Bay Area, particularly focusing on Zhuhai, and its neighboring cities Jiangmen and Shenzhen. Despite these efforts, we only located three extant populations, all of which are confined to Zhuhai. As previously mentioned, this species has long been recognized by local medicinal practitioners and has been exploited for generations to treat snake bites, according to local testimony. The traditional belief in its medicinal properties has made this species highly sought after, leading to its scarcity in the wild in recent years.</p><p>Our investigation revealed that <italic><tp:taxon-name><tp:taxon-name-part taxon-name-part-type="genus" reg="Aristolochia">A.</tp:taxon-name-part><tp:taxon-name-part taxon-name-part-type="species" reg="zhuhaiensis">zhuhaiensis</tp:taxon-name-part></tp:taxon-name></italic> is morphologically challenging to distinguish from its close congener, <italic><tp:taxon-name><tp:taxon-name-part taxon-name-part-type="genus" reg="Aristolochia">A.</tp:taxon-name-part><tp:taxon-name-part taxon-name-part-type="species" reg="thwaitesii">thwaitesii</tp:taxon-name-part></tp:taxon-name></italic>, when not in flower. Local collectors report sometimes to travel to outlying islands near Hong Kong or the Pearl River Estuary to harvest this plant. We hypothesize that in these cases, it remains unclear whether the collected individuals are <italic><tp:taxon-name><tp:taxon-name-part taxon-name-part-type="genus" reg="Aristolochia">A.</tp:taxon-name-part><tp:taxon-name-part taxon-name-part-type="species" reg="zhuhaiensis">zhuhaiensis</tp:taxon-name-part></tp:taxon-name></italic> or <italic><tp:taxon-name><tp:taxon-name-part taxon-name-part-type="genus" reg="Aristolochia">A.</tp:taxon-name-part><tp:taxon-name-part taxon-name-part-type="species" reg="thwaitesii">thwaitesii</tp:taxon-name-part></tp:taxon-name></italic>, especially as both species primarily exhibit vegetative growth for much of the year, and the collectors focus mainly on harvesting the tuberous roots based on our field survey.</p><p><italic><tp:taxon-name><tp:taxon-name-part taxon-name-part-type="genus" reg="Aristolochia">Aristolochia</tp:taxon-name-part><tp:taxon-name-part taxon-name-part-type="species" reg="zhuhaiensis">zhuhaiensis</tp:taxon-name-part></tp:taxon-name></italic> faces several severe threats. While <italic><tp:taxon-name><tp:taxon-name-part taxon-name-part-type="genus" reg="Aristolochia">A.</tp:taxon-name-part><tp:taxon-name-part taxon-name-part-type="species" reg="thwaitesii">thwaitesii</tp:taxon-name-part></tp:taxon-name></italic> is already classified as Vulnerable (VU) according to the <xref ref-type="bibr" rid="B6">China Plant Specialist Group (2019)</xref>, the conservation status of <italic><tp:taxon-name><tp:taxon-name-part taxon-name-part-type="genus" reg="Aristolochia">A.</tp:taxon-name-part><tp:taxon-name-part taxon-name-part-type="species" reg="zhuhaiensis">zhuhaiensis</tp:taxon-name-part></tp:taxon-name></italic> appears to be even more precarious. The three populations we identified are situated on very small hills in close proximity to urban areas. These hills have limited area and gentle slopes and are completely encircled by urban developments, including residential communities, real estate projects, tourist attractions, airport, and farmlands, as well as other anthropogenic landscapes. Furthermore, these habitats have been heavily invaded by artificial fast-growing <italic><tp:taxon-name><tp:taxon-name-part taxon-name-part-type="genus" reg="Eucalyptus">Eucalyptus</tp:taxon-name-part></tp:taxon-name></italic> plantations. Our field observations indicate that <italic><tp:taxon-name><tp:taxon-name-part taxon-name-part-type="genus" reg="Aristolochia">A.</tp:taxon-name-part><tp:taxon-name-part taxon-name-part-type="species" reg="zhuhaiensis">zhuhaiensis</tp:taxon-name-part></tp:taxon-name></italic> exclusively grows under native coastal low shrubland along riparian zones and does not thrive in secondary forests or plantation environments. Habitat loss due to its proximity to human activity is likely one of the primary threats to its survival.</p><p>During our multiple fieldwork expeditions in the region, we observed a substantial number of flowers produced by robust individuals, with some bearing up to 20 flowers in a single fascicle at the basal stem. However, we found no evidence of fruiting or seed production. The basal flowering habit might indicate specific pollinator requirements, a topic that warrants further ecological study.</p><p>Another aspect of the potential ecological significance of <italic><tp:taxon-name><tp:taxon-name-part taxon-name-part-type="genus" reg="Aristolochia">A.</tp:taxon-name-part><tp:taxon-name-part taxon-name-part-type="species" reg="zhuhaiensis">zhuhaiensis</tp:taxon-name-part></tp:taxon-name></italic> is its possible role as a host plant for the Chinese windmill butterfly <italic><tp:taxon-name><tp:taxon-name-part taxon-name-part-type="genus" reg="Byasa">Byasa</tp:taxon-name-part><tp:taxon-name-part taxon-name-part-type="species" reg="alcinous">alcinous</tp:taxon-name-part></tp:taxon-name></italic> Klug, which is also associated with <italic><tp:taxon-name><tp:taxon-name-part taxon-name-part-type="genus" reg="Aristolochia">A.</tp:taxon-name-part><tp:taxon-name-part taxon-name-part-type="species" reg="thwaitesii">thwaitesii</tp:taxon-name-part></tp:taxon-name></italic>. This host relationship with <italic><tp:taxon-name><tp:taxon-name-part taxon-name-part-type="genus" reg="Aristolochia">A.</tp:taxon-name-part><tp:taxon-name-part taxon-name-part-type="species" reg="thwaitesii">thwaitesii</tp:taxon-name-part></tp:taxon-name></italic> has been confirmed by the Agriculture, Fisheries and Conservation Department (<abbrev xmlns:xlink="http://www.w3.org/1999/xlink" xlink:title="Agriculture, Fisheries and Conservation Department" id="ABBRID0EBAAG" xlink:type="simple">AFCD</abbrev>) of the Hong Kong SAR (<xref ref-type="bibr" rid="B1">Anon 2010</xref>). Considering the morphological similarities between <italic><tp:taxon-name><tp:taxon-name-part taxon-name-part-type="genus" reg="Aristolochia">A.</tp:taxon-name-part><tp:taxon-name-part taxon-name-part-type="species" reg="zhuhaiensis">zhuhaiensis</tp:taxon-name-part></tp:taxon-name></italic> and <italic><tp:taxon-name><tp:taxon-name-part taxon-name-part-type="genus" reg="Aristolochia">A.</tp:taxon-name-part><tp:taxon-name-part taxon-name-part-type="species" reg="thwaitesii">thwaitesii</tp:taxon-name-part></tp:taxon-name></italic>, as well as the natural range of <italic><tp:taxon-name><tp:taxon-name-part taxon-name-part-type="genus" reg="Byasa">B.</tp:taxon-name-part><tp:taxon-name-part taxon-name-part-type="species" reg="alcinous">alcinous</tp:taxon-name-part></tp:taxon-name></italic> extending into Zhuhai (<xref ref-type="bibr" rid="B30">Wu and Bai 2001</xref>), <italic><tp:taxon-name><tp:taxon-name-part taxon-name-part-type="genus" reg="Aristolochia">A.</tp:taxon-name-part><tp:taxon-name-part taxon-name-part-type="species" reg="zhuhaiensis">zhuhaiensis</tp:taxon-name-part></tp:taxon-name></italic> could also provide a vital food source for the butterfly. Further ecological studies are needed to confirm this potential interaction.</p><p>Currently, the three known populations of <italic><tp:taxon-name><tp:taxon-name-part taxon-name-part-type="genus" reg="Aristolochia">A.</tp:taxon-name-part><tp:taxon-name-part taxon-name-part-type="species" reg="zhuhaiensis">zhuhaiensis</tp:taxon-name-part></tp:taxon-name></italic> are located in the coastal region of Zhuhai City, each in close proximity and restricted to an area of less than 10 km<sup>2</sup>, at elevations ranging from 50 to 100 meters. Based on these populations, the estimated extent of occurrence (<abbrev xmlns:xlink="http://www.w3.org/1999/xlink" xlink:title="Extent of Occurrence" id="ABBRID0EICAG" xlink:type="simple">EOO</abbrev>) is 0.335 km<sup>2</sup> (&lt;100 km<sup>2</sup>), and the area of occupancy (<abbrev xmlns:xlink="http://www.w3.org/1999/xlink" xlink:title="Area of Occupancy" id="ABBRID0EQCAG" xlink:type="simple">AOO</abbrev>) is 12.000 km<sup>2</sup>. No fruiting or seed production has been observed over the past two consecutive years, and each population comprises fewer than ten individuals. Based on these findings, we recommend classifying <italic><tp:taxon-name><tp:taxon-name-part taxon-name-part-type="genus" reg="Aristolochia">A.</tp:taxon-name-part><tp:taxon-name-part taxon-name-part-type="species" reg="zhuhaiensis">zhuhaiensis</tp:taxon-name-part></tp:taxon-name></italic> as Critically Endangered (<abbrev xmlns:xlink="http://www.w3.org/1999/xlink" xlink:title="Critically Endangered" id="ABBRID0EBDAG" xlink:type="simple">CR</abbrev>) under the IUCN Red List criteria B1ab(i,ii,iii,iv,v); D1. This recommendation reflects its extremely limited distribution, ecological significance, close association with urban areas, vulnerability to habitat loss and medicinal exploitation, and the absence of observed sexual reproduction.</p></tp:treatment-sec><tp:treatment-sec sec-type="Additional specimen of Aristolochia zhuhaiensis examined" id="SECID0EFDAG"><title>Additional specimen of <italic><tp:taxon-name><tp:taxon-name-part taxon-name-part-type="genus" reg="Aristolochia">Aristolochia</tp:taxon-name-part><tp:taxon-name-part taxon-name-part-type="species" reg="zhuhaiensis">zhuhaiensis</tp:taxon-name-part></tp:taxon-name></italic> examined.</title><p>China. • Guangdong Province: Zhuhai City, Doumen District, under forest in coastal hills, elevation 68 m, 2 Mar 2024, Y.Fan Wang &amp; Z.R. Guo <italic>yw00077</italic> (paratype: IBSC1041412!).</p></tp:treatment-sec><tp:treatment-sec sec-type="Specimens of Aristolochia thwaitesii examined" id="SECID0EZDAG"><title>Specimens of <italic><tp:taxon-name><tp:taxon-name-part taxon-name-part-type="genus" reg="Aristolochia">Aristolochia</tp:taxon-name-part><tp:taxon-name-part taxon-name-part-type="species" reg="thwaitesii">thwaitesii</tp:taxon-name-part></tp:taxon-name></italic> examined.</title><p>China. • Hongkong: Wong Nai Chung Gap, 1903, W.J. Tutcher <italic>979</italic> (IBSC0127925), 4 Jul 2000, Y.W. Lam <italic>1633</italic> (HK38320); Lantau Island, 16 Mar 1909, W.J. Tutcher <italic>8273</italic> (IBSC0127926 &amp; HK23774). UK. Cultivated at Kew, Royal Botanic Gardens, <italic>s.coll. s.n.</italic>, April 1858 (K003691508); • Tze Kong Bridge, Repulse Bay, Southern District, Hong Kong Island, 1 April 2024 Y.Fan Wang <italic>yw00068</italic> (<named-content xmlns:xlink="http://www.w3.org/1999/xlink" content-type="dwc:institutional_code" xlink:title="Herbarium of the South China Botanical Garden" xlink:href="http://grbio.org/institution/south-china-botanical-garden" xlink:type="simple">IBSC</named-content>!); Tze Kong Bridge, Repulse Bay, Southern District, Hong Kong Island, 2 April 2024 Y.Fan Wang <italic>yw00069</italic> (<named-content xmlns:xlink="http://www.w3.org/1999/xlink" content-type="dwc:institutional_code" xlink:title="Herbarium of the South China Botanical Garden" xlink:href="http://grbio.org/institution/south-china-botanical-garden" xlink:type="simple">IBSC</named-content>!).</p></tp:treatment-sec><tp:treatment-sec sec-type="notes" id="SECID0EBFAG"><title>Notes.</title><p><italic><tp:taxon-name><tp:taxon-name-part taxon-name-part-type="genus" reg="Aristolochia">Aristolochia</tp:taxon-name-part><tp:taxon-name-part taxon-name-part-type="species" reg="thwaitesii">thwaitesii</tp:taxon-name-part></tp:taxon-name></italic> has been confirmed, by our fieldwork, to occur in the Hong Kong region, specifically on Hong Kong Island and Lantau Island (Fig. <xref ref-type="fig" rid="F6">6</xref>). Although there are records indicating its discovery in Jiangmen and Zhuhai (Ma 1989; <xref ref-type="bibr" rid="B12">Huang et al. 2003</xref>), no living plant collection, or photograph of the flower has provided conclusive evidence of its presence there. The only two voucher specimens (IBSC0127924 &amp; SYS00159983), collected in 1973 and 1979, almost 50 years ago, are solely vegetative specimens, lacking flowers. Following the confirmation of <italic><tp:taxon-name><tp:taxon-name-part taxon-name-part-type="genus" reg="Aristolochia">A.</tp:taxon-name-part><tp:taxon-name-part taxon-name-part-type="species" reg="zhuhaiensis">zhuhaiensis</tp:taxon-name-part></tp:taxon-name></italic>, we re-examined these two voucher specimens and embarked on a field expedition in early July 2024 to Dawanshan Island, where voucher IBSC0127924 was originally collected. Despite extensive efforts, we failed to locate any <italic><tp:taxon-name><tp:taxon-name-part taxon-name-part-type="genus" reg="Aristolochia">Aristolochia</tp:taxon-name-part></tp:taxon-name></italic> individuals. Administratively, Wanshan Island is under Zhuhai’s jurisdiction, but geographically it lies closer to the known distribution of <italic><tp:taxon-name><tp:taxon-name-part taxon-name-part-type="genus" reg="Aristolochia">A.</tp:taxon-name-part><tp:taxon-name-part taxon-name-part-type="species" reg="thwaitesii">thwaitesii</tp:taxon-name-part></tp:taxon-name></italic> in Hong Kong than to the range of <italic><tp:taxon-name><tp:taxon-name-part taxon-name-part-type="genus" reg="Aristolochia">A.</tp:taxon-name-part><tp:taxon-name-part taxon-name-part-type="species" reg="zhuhaiensis">zhuhaiensis</tp:taxon-name-part></tp:taxon-name></italic> that we have documented. As for voucher SYS00159983, despite multiple extensive field surveys in Jiangmen City, no specimens have been found. Given the current lack of definitive evidence, such as a living specimen or a photograph confirming the floral morphology, we have refrained from assigning either voucher to <italic><tp:taxon-name><tp:taxon-name-part taxon-name-part-type="genus" reg="Aristolochia">A.</tp:taxon-name-part><tp:taxon-name-part taxon-name-part-type="species" reg="thwaitesii">thwaitesii</tp:taxon-name-part></tp:taxon-name></italic> or <italic><tp:taxon-name><tp:taxon-name-part taxon-name-part-type="genus" reg="Aristolochia">A.</tp:taxon-name-part><tp:taxon-name-part taxon-name-part-type="species" reg="zhuhaiensis">zhuhaiensis</tp:taxon-name-part></tp:taxon-name></italic> until further conclusive data can clarify their identity.</p><p>Given the proximity of this species to urban areas and the lack of any form of protection or monitoring in its natural habitats, combined with its long history of medicinal exploitation, we have opted not to disclose the precise locations of these populations in this paper to safeguard their conservation. We strongly urge local authorities to implement policies or legislation to protect this rare species. Researchers requiring material or information for scientific purposes may contact the authors directly for collaboration and information sharing.</p></tp:treatment-sec><ref-list><ref id="B6"><mixed-citation xmlns:xlink="http://www.w3.org/1999/xlink" xlink:type="simple">China Plant Specialist Group (<year>2019</year>) <italic><tp:taxon-name><tp:taxon-name-part taxon-name-part-type="genus">Aristolochia</tp:taxon-name-part><tp:taxon-name-part taxon-name-part-type="species">thwaitesii</tp:taxon-name-part></tp:taxon-name></italic> (amended version of 2004 assessment). <ext-link xlink:href="10.2305/IUCN.UK.2004.RLTS.T46528A144785442.en" ext-link-type="doi" xlink:type="simple">https://doi.org/10.2305/IUCN.UK.2004.RLTS.T46528A144785442.en</ext-link> [August 18, 2024]</mixed-citation></ref><ref id="B1"><mixed-citation xmlns:xlink="http://www.w3.org/1999/xlink" xlink:type="simple">Anon (<year>2010</year>) Eco-Blog: Butterfly. Hong Kong Live Eco-map by Agriculture, Fisheries and Conservation Department (AFCD) of the Hong Kong Special Administrative Region. <ext-link xlink:href="http://117.18.78.138/ecolog.asp?AnimalID=2&amp;lang=cht&amp;offset=14" ext-link-type="uri" xlink:type="simple">http://117.18.78.138/ecolog.asp?AnimalID=2&amp;lang=cht&amp;offset=14</ext-link> [September 4, 2024]</mixed-citation></ref><ref id="B30"><mixed-citation xmlns:xlink="http://www.w3.org/1999/xlink" xlink:type="simple"><person-group><name name-style="western"><surname>Wu</surname><given-names>CS</given-names></name><name name-style="western"><surname>Bai</surname><given-names>JW</given-names></name></person-group> (<year>2001</year>) <article-title>A review of the genus <italic><tp:taxon-name><tp:taxon-name-part taxon-name-part-type="genus">Byasa</tp:taxon-name-part></tp:taxon-name></italic> Moore in China (<tp:taxon-name><tp:taxon-name-part taxon-name-part-type="order">Lepidoptera</tp:taxon-name-part></tp:taxon-name>: <tp:taxon-name><tp:taxon-name-part taxon-name-part-type="family">Papilionidae</tp:taxon-name-part></tp:taxon-name>).</article-title><source>Oriental Insects</source><volume>35</volume>(<issue>1</issue>): <fpage>67</fpage>–<lpage>82</lpage>. <ext-link xlink:href="10.1080/00305316.2001.10417288" ext-link-type="doi" xlink:type="simple">https://doi.org/10.1080/00305316.2001.10417288</ext-link></mixed-citation></ref><ref id="B12"><mixed-citation xmlns:xlink="http://www.w3.org/1999/xlink" xlink:type="simple"><person-group><name name-style="western"><surname>Huang</surname><given-names>SM</given-names></name><name name-style="western"><surname>Kelly</surname><given-names>LM</given-names></name><name name-style="western"><surname>Gilbert</surname><given-names>MG</given-names></name></person-group> (<year>2003</year>) <article-title><tp:taxon-name><tp:taxon-name-part taxon-name-part-type="family">Aristolochiaceae</tp:taxon-name-part></tp:taxon-name>.</article-title> In: <person-group><name name-style="western"><surname>Wu</surname><given-names>ZY</given-names></name><name name-style="western"><surname>Raven</surname><given-names>PH</given-names></name><name name-style="western"><surname>Hong</surname><given-names>DY</given-names></name></person-group> (<role>Eds</role>) <issue-title>Flora of China, Vol.</issue-title><source>5. Science Press, Beijing &amp; Missouri Botanical Garden Press, St. Louis</source>, <fpage>246</fpage>–<lpage>269</lpage>.</mixed-citation></ref></ref-list></tp:taxon-treatment>
